# Supplementary material for: Impact of Polyphenol Supplementation on Energy Expenditure Measured by Indirect Calorimetry in Adolescents with Metabolic Dysfunction-Associated Steatotic Liver Disease: A Pilot Randomized Study
Source: Healthcare (Basel). 2025 Dec 8;13(24):3215. doi: 10.3390/healthcare13243215 (PMC12733041; doi:10.3390/healthcare13243215)
Supplement: Supplementary file 1 [file healthcare-13-03215-s001.zip]

Archive with 1 entries (1 files):
- healthcare-3950575-supplementary.pdf
